# Supplementary material for: Functional Analysis of Sirtuin Genes in Multiple Plasmodium falciparum Strains
Source: PLoS One. 2015 Mar 17;10(3):e0118865. doi: 10.1371/journal.pone.0118865 (PMC4364008; doi:10.1371/journal.pone.0118865)
Supplement: S1 Table — A: RCN values for var gene expression levels in 3D7. B: RCN values for var gene expression levels in NF54. C: RCN values for var gene expression levels in FCR-3. (XLSX) [file pone.0118865.s005.xlsx]

## Sheet: 3D7
Table S1A: RCN values for var gene expression levels in 3D7
ups		3D7 - 11	3D7 - 4	3D7 - 5	3D7 - 14	3D7 - 18	3D7 - 2	3D7 - 10	3D7 - G10	3D7 - G11
A	PF3D7_0800200	0.122125	0.0827314	0.0994806	1.90459	1.76218	0.111248	0.0160815	8.79114	0.00481099
A	PF3D7_1100200	0.495246	0.376304	0.142111	1.49673	0.223213	0.18061	0.019272	3.62517	0.0250048
A	PF3D7_1150400	1.16873	0.42762	0.115282	0.15163	0.503106	0.144396	0.0225677	0.0731296	0.0285889
A	PF3D7_1300300	15.9578	0.385199	18.7096	0.758191	8.81039	0.132728	0.0498124	0.299505	0.911902
A	PF3D7_0100300	0.060869	0.574582	0.0215316	0.116604	0.082618	10.892	3.95369	0.440893	0.0365826
A	PF3D7_0400400	0.031601	0.121875	0.120514	0.535674	0.11964	0.136484	0.0331465	0.00259455	0.670961
A	PF3D7_0425800	0.137044	0.36917	0.957883	0.0509502	20.7785	0.337007	0.0531845	3.75952	0.0117544
A	PF3D7_0937600	0.126519	0.295031	0.0733169	0.12284	0.113486	0.0692016	0.0224452	0.326205	0.00651441
B	PF3D7_0632800	0.517662	0.211411	1.62567	0.13234	4.24343	0.0487214	0.60815	0.18599	0.0204934
B	PF3D7_0733000	0.4187	0.315102	0.161086	0.0330156	0.377331	0.0627257	0.00359149	0.0226178	0.0147198
B	PF3D7_0800100	0.065964	0.0915955	0.144448	0.0249443	0.26593	0.0220588	0.00687702	0.103199	0.00569693
B	PF3D7_1000100	0.489514	0.303288	0.434908	0.0711145	0.837163	0.524458	0.272344	1.36689	0.021247
B	PF3D7_1041300	0.11191	0.197311	0.112925	0.00139131	1.95238	0.0405164	0.0105293	0.365299	0.0058813
B	PF3D7_1100100	0.169806	0.390405	6.32466	0.119115	0.227319	0.103389	0.0223273	0.0777319	0.00950663
B	PF3D7_1300100	0.103524	0.294365	0.0948222	0.0782111	0.330946	0.0156706	0.0244521	0.146219	0.0110004
B	PF3D7_1373500	0.00042191	0.0034695	0.00337512	0.0252442	0.0682538	0.139874	0.0624524	0.441811	0.0617935
B	PF3D7_0100100	0.519674	0.281734	0.19209	0.0699101	0.48648	0.205207	0.0357416	0.050641	0.0194343
B	PF3D7_0115700	0.0364596	0.0647931	0.0421205	0.0513609	0.474562	0.0547158	0.00235444	0.456061	0.00231239
B	PF3D7_0223500	0.108294	0.142304	0.14039	0.0422624	0.288014	0.710201	0.0367834	0.096088	0.00219677
B	PF3D7_0324900	0.138374	0.461772	0.155631	0.109013	0.183418	0.0572889	0.00835178	0.12399	0.0032098
B	PF3D7_0400100	0.0788133	0.245003	0.0406008	0.0498396	2.2908	0.0206789	0.00751558	0.353897	0.000802562
B	PF3D7_0426000	0.0317105	0.0720565	0.0604552	0.15657	0.101406	0.00953203	0.00358826	0.810453	0.00148791
B	PF3D7_0500100	0.134864	0.0921111	0.0776775	0.138462	0.116326	0.0115999	0.00600696	0.512048	0.0178041
B	PF3D7_0900100	0.134191	0.0846756	0.0669938	0.0392984	4.88809	0.0124916	0.00986408	1.72752	0.00498946
B	PF3D7_0937800	0.0154587	0.0789208	0.0743794	0.0410664	1.64632	0.04212	0.319359	0.304508	0.0830285
B	PF3D7_1200100	0.115138	0.156162	0.106193	0.085114	0.222421	0.019186	0.0119107	0.139738	0.01071
B	PF3D7_1219300	0.0182896	0.0461182	0.0261594	0.0561247	0.104884	0.00993303	0.0782183	0.176257	0.00266426
B	PF3D7_1255200	0.171793	0.147443	0.0326963	0.263351	0.0704025	0.0396455	2.24793	0.922998	0.0339181
BA	PF3D7_0600200	0.0718412	0.119769	0.124387	1.62596	0.160819	8.44121	1.48633	0.391409	0.00614041
BA	PF3D7_0632500	0.173322	0.297106	0.548552	1.34462	2.44105	11.2961	3.26244	0.0893772	0.0133257
BA	PF3D7_0800300	0.986011	0.167195	0.188337	0.0243153	1.02334	0.144556	0.0560827	0.11775	0.0119969
BA	PF3D7_1200400	0.135227	0.0841404	0.0656539	0.0510634	0.972402	0.0304545	0.0125002	0.245722	0.00714475
BC	PF3D7_0712300	0.0807023	0.0189497	0.103476	0.50093	0.0904754	15.3063	0.0678574	0.0721253	0.00153499
BC	PF3D7_0712800	0.106125	0.281986	0.0658745	0.790091	1.14986	0.0748761	0.0173665	0.272296	0.00955419
BC	PF3D7_0712400	0.131909	0.0580009	0.0513113	3.34865	0.0347322	0.0767494	0.010625	0.089467	0.0147637
BC	PF3D7_0809100	0.031041	0.117374	1.31124	0.0271507	0.265013	0.0520124	0.0138085	0.138475	0.0139877
BC	PF3D7_0808700	0.415746	0.0702258	0.109938	0.00403878	0.132519	0.0158299	0.0489516	0.112773	0.00909318
BC	PF3D7_0412900	0.18738	12.7229	0.105702	0.0506445	0.129468	0.00802296	1.6195	0.0556201	1.75109
BC	PF3D7_0421100	0.0397303	0.0298763	0.0715456	0.0298695	0.234865	0.178451	0.0586266	0.0673583	0.0224211
BC	PF3D7_1240300	2.88798	0.146297	2.3616	0.0121749	16.0986	0.0291815	0.00842738	0.0794009	0.0760979
BC	PF3D7_1240400	1.86952	0.180377	1.94759	0.0544526	0.038409	0.113381	0.0629195	0.0524996	0.028491
C	PF3D7_0617400	0.0729631	0.0282024	0.0236709	0.0824455	0.0408409	0.0118419	0.0385948	0.0882751	0.00491753
C	PF3D7_0712900	0.00835881	0.270004	0.0589202	0.146184	0.115479	0.0340489	0.0156201	0.21526	0.0308273
C	PF3D7_0711700	0.182279	0.088013	0.0762145	2.57564	0.0333726	0.0698159	0.0729626	0.00645083	0.0426178
C	PF3D7_0712000	0.136986	0.106552	0.105415	0.120624	0.297827	0.0562092	0.0233773	0.0709649	0.0462549
C	PF3D7_0712600	0.188273	0.0513674	0.0770607	0.0219631	0.0416667	0.0335882	0.00644993	0.0775193	0.0222462
C	PF3D7_0412400	0.0464713	0.07699	0.102121	0.0975852	0.0926187	0.0156039	0.00548326	0.164898	0.0430976
C	PF3D7_0412700	0.0948793	4.31462	7.71521	0.0697628	5.99228	0.0490365	0.00990038	0.177096	0.0502337
C	PF3D7_0420700	11.7605	0.461355	0.0341006	0.0393337	0.0603896	0.0200834	0.00318597	0.0856413	0.00781656
C	PF3D7_0420900	0.0964764	3.02485	0.66227	0.00948781	0.672213	0.0272349	0.0132203	0.0314565	0.0162468
C	PF3D7_0421300	1.16507	0.639463	0.320007	0.10215	0.0988823	0.232967	0.00385047	0.187817	0.00702834
C	PF3D7_1240600	0.217416	0.0835406	0.306422	0.0338401	0.562293	0.0154479	0.00735301	0.0206796	0.00596133
D	PF3D7_0533100	0.00516066	0.00575112	0.00427083	0.00890553	0.041416	0.0245582	0.0119111	0.028089	0.0618514
E	PF3D7_1200600	0.247081	0.0671085	0.161079	0.0532024	0.315288	0.116205	0.0877565	0.0443399	0.0144915

## Sheet: NF54
Table S1B: RCN values for var gene expression levels in NF54
ups		NF54 - A3	NF54 - C3	NF54 - G6	NF54 - B3	NF54 - 23	NF54 - 21
A	PF3D7_0800200	0.00186007	0.00355985	0.0050503	0.00537048	0.00446433	0.00231152
A	PF3D7_1100200	0.00201185	0.0599216	0.0304115	0.0547974	0.0330454	0.0135074
A	PF3D7_1150400	0.0101733	0.0410414	0.0136185	0.0372701	0.0370581	0.0123259
A	PF3D7_1300300	0.00540598	0.0366545	0.00406365	0.032174	0.0295993	0.00525864
A	PF3D7_0100300	0.000812751	0.00988104	0.0223771	0.00636705	0.00193856	0.00135715
A	PF3D7_0400400	0.00415019	0.00890512	0.00218876	0.00927994	0.016065	0.00311246
A	PF3D7_0425800	0.0045983	0.0212459	0.00592167	0.0206384	0.0123566	0.00954011
A	PF3D7_0937600	0.00432122	0.0288898	0.00590879	0.0103234	0.00570321	0.00451233
B	PF3D7_0632800	0.00342475	0.0589126	0.00689421	0.00927928	0.0148533	0.0119805
B	PF3D7_0733000	0.00544553	0.0721479	0.0320148	0.0358073	0.0129528	0.0131254
B	PF3D7_0800100	0.00461078	0.0364532	0.0192058	0.0233713	0.0117542	0.0190617
B	PF3D7_1000100	0.0109292	0.146144	0	0.10757	0.03676	0.0261396
B	PF3D7_1041300	0.00544138	0.0176109	0.00749472	0.0159728	0.0214547	0.00707202
B	PF3D7_1100100	0.0021834	0.0365573	0.0174362	0.01974	0.0280781	0.0191992
B	PF3D7_1300100	0.0104971	0.0573873	0.0133541	0.0237143	0.0125643	0.0145037
B	PF3D7_1373500	0.00741768	0.0600615	0.0114996	0.0305549	0.0199475	0.00988224
B	PF3D7_0100100	0.00492627	0.0261911	0.0255275	0.033021	0.0271379	0.0112491
B	PF3D7_0115700	0.0258618	0.00931158	0.00810277	0.00585459	0.0489336	0.0189701
B	PF3D7_0223500	0.00305355	0.0517963	0.0102011	0.0245581	0.0240588	0.00800662
B	PF3D7_0324900	0.104001	0.0229623	0.00819686	0.00881894	0.00768151	0.0133012
B	PF3D7_0400100	0.00530048	0.00797678	0.00831196	0.00794454	0.0521479	0.0344692
B	PF3D7_0426000	0.00316292	0.0127046	0.00704622	0.0139652	0.015896	0.00810546
B	PF3D7_0500100	0.00576548	0.00809537	0.0074268	0.959638	0.0139252	0.0122841
B	PF3D7_0900100	0.00221209	0.0114083	0.00475059	0.00723811	0.0223477	0.00506919
B	PF3D7_0937800	0.0309798	0.125625	0.00819425	0.00806832	0.0143864	0.045878
B	PF3D7_1200100	0.00753677	0.0105848	0.0160813	0.271665	0.0462202	0.0391829
B	PF3D7_1219300	0.00556298	0.00707882	0.0039797	0.00465557	0.00935642	0.00428281
B	PF3D7_1255200	0.00973283	0.00553511	0.0136496	0.0151431	0.0391558	0.0111321
BA	PF3D7_0600200	0.00121799	0.00720392	0.00776854	0.0137251	0.0110471	0.00316629
BA	PF3D7_0632500	0.00397642	0.0150682	0.010646	0.0103697	0.00748024	0.00497289
BA	PF3D7_0800300	0.00045587	0.0146046	0	6.49e-05	0.00739871	0.00343063
BA	PF3D7_1200400	0.00831523	0.0132224	0.0075666	0.00810951	0.0251801	0.00818232
BC	PF3D7_0712300	6.51e-05	0.000670709	0	0.00061487	0.00737352	0.0100023
BC	PF3D7_0712800	0.00197483	0.0324516	0.013527	0.0117604	0.0300428	0.00662146
BC	PF3D7_0712400	0.00554648	0.0185134	0.00944583	0.0175961	0.00955995	0.00349769
BC	PF3D7_0809100	0.0172912	0.0948735	0.0183995	0.0230977	0.00624119	0.0243141
BC	PF3D7_0808700	0.00372479	0.0179805	0.00914225	0.0100552	0.00405542	0.00354934
BC	PF3D7_0412900	0.00548362	0.00333656	0.00384557	0.00434638	0.0107164	0.0240781
BC	PF3D7_0421100	0.00218637	1.29247	1.93736	0.00901181	0.0100539	0.0160376
BC	PF3D7_1240300	0.00761471	0.0143237	0.010617	0.0158483	0.0149084	0.00802249
BC	PF3D7_1240400	0.0175319	0.0223614	0.0130669	0.0205235	2.17828	0.0104012
C	PF3D7_0617400	11.4448	0.00588071	0.00422229	0.00926207	0.00773148	0.00405203
C	PF3D7_0712900	0.00700635	0.0162027	0.0107263	0.00915079	0.0105706	0.00442719
C	PF3D7_0711700	0.00744745	0.0075691	0.0141995	0.0320102	0.0381786	0.0112363
C	PF3D7_0712000	0.00390109	0.0188576	0.0176693	0.0235716	0.0185049	0.0273247
C	PF3D7_0712600	0.00658604	0.00864871	0.00356029	0.00707029	0.0117121	0.0043724
C	PF3D7_0412400	0.0108593	0.0367821	0.0206726	0.0177366	0.0201811	0.0196701
C	PF3D7_0412700	0.018446	0.0446044	0.0187013	0.0179839	0.0272652	0.0323925
C	PF3D7_0420700	0.00765369	0.00711761	0.0148213	0.0126094	0.0125579	0.0141873
C	PF3D7_0420900	0.00729943	0.0411144	0.0251469	0.0221917	0.016111	1.96263
C	PF3D7_0421300	0.00682798	0.035388	0.0245165	0.0198732	0.0151248	0.00890638
C	PF3D7_1240600	0.0165074	0.00681322	0.0158751	0.0121098	0.048684	0.035324
D	PF3D7_0533100	0.0503522	0.0242656	0	0.00671028	0.031255	0.0117706
E	PF3D7_1200600	0.138627	0.0398313	0.113752	0.0344192	0.0632997	0.0318303

## Sheet: FCR-3
Table S1C: RCN values for var gene expression levels in FCR-3
ups	.	FCR-3 - P2E11	FCR-3 - P3G5	FCR-3 - P4H12	FCR-3 - P5C2	FCR-3 - P6A1	FCR-3 - P5B6	FCR-3 - P6A8	FCR-3 - P6G2	FCR-3 - P6D12
A1	var2	0.0119726	0.00461799	0.00125899	0.00414446	0.0115335	8.9038e-05	0.0172469	0.00129933	0.00490096
A1	var3	0.00581075	0.0159781	0.00106779	0.00831251	0.466853	0.00823646	0.0236263	0.015234	0.00307615
A1	var7	0.0109881	0.00588917	0.00213549	0.0124855	0.0100079	0.0103429	0.00622065	0.00530578	0.00189877
A1	var8	0.0369577	0.0982104	0.0424651	0.0920844	0.203038	0.211631	0.137235	0.0572222	0.0156025
A1	var18	0.00450125	0.00286856	0.000758449	0.00880232	0.00495617	0.00175288	0.000301541	0.00220461	0.000904959
A1	var60	0.00159145	7.19866e-06	7.03817e-05	0.00131383	3.31528e-06	1.03476e-05	0.00169577	0.000367762	0.000180584
A1	var64	0.0051504	2.15822e-05	0.00137086	0.00216413	0.00371738	0.00334681	0.00656268	0.00424741	0.00251941
A1ST	var9	0.00804458	0.00276833	0.000991179	0.0035369	0.00794484	3.40434e-05	0.00455142	0.00179467	0.00132603
B	var6	0.0473812	0.0466125	0.0148084	0.0065978	1.94504e-05	0.0252856	0.0191988	0.0440095	0.0287152
B	var10	0.0191456	16.3868	0.00467428	0.0176254	0.173627	0.0481727	0.0766357	0.0525182	0.0144685
B1	var11	0.0369316	0.0380542	0.00606616	0.0236716	22.7233	0.0492716	0.0471401	0.0666616	0.0150051
B1	var13	0.0266859	0.0254185	0.00926508	0.0115794	0.0680444	0.036007	0.0275638	0.0415652	0.011284
B1	var17	0.0407798	0.0150385	0.0102994	0.036164	0.217457	0.0162344	0.0239987	0.0473629	0.00569535
B1	var19	0.0279567	0.114383	0.00521846	0.040529	0.403444	0.0718604	0.0644686	0.152792	0.0193871
B1	var24	0.104406	0.00767286	0.0257048	0.0058705	0.0394585	0.0289154	20.1147	0.0413543	0.0628292
B1	var25	0.0739893	0.122111	0.0129605	0.0655028	0.758205	0.0172132	0.292227	0.121175	0.0185345
B1	var26	0.000395345	7.08732e-05	0.000261048	0.00127658	0.00130286	0.00053789	0.00133856	0.000904746	0.000202597
B1	var29	0.000454378	0.000313245	0.000298865	0.000353452	0.00203181	0.00457149	0.0084051	0.000668298	0.00248056
B1	var33	7.30964	0.0223187	0.0300373	0.0234918	0.0821156	0.0442616	0.0400237	0.0551728	0.0166781
B1	var36	0.00741694	0.00806528	0.000935834	0.0191661	0.36378	0.0169302	0.00136559	0.0246211	0.00281927
B1	var40	0.0264806	0.0279788	0.00636811	0.00960699	0.0517241	0.025986	0.0141533	0.031504	0.0023042
B1	var41	0.00196219	0.00156208	0.00064764	0.0119189	0.00488536	0.00222293	0.00174868	0.00714267	0.000367895
B1	var44	0.0574281	0.108955	9.25543	0.051041	0.31068	0.0954177	0.0741248	0.126333	0.0203081
B1	var45	0.0595985	0.0421688	0.0117738	0.0393225	0.287896	0.0395938	0.0707719	0.08361	9.43282e-06
B1	var46	0.0245911	0.00841676	0.00287919	0.00904352	0.077755	0.016014	0.00190853	0.0120083	0.00322962
B1	var54	0.005216	0.0017204	0.000976468	0.00216278	0.00258335	1.74957e-05	0.0020353	0.0048792	0.0019743
B1	var61	0.0335827	0.0214535	0.0116346	0.00803548	0.0467613	0.0135296	0.0451904	0.0963655	0.0092737
B1C	var15	0.00161161	0.00267716	0.000656517	0.0132075	0.0156111	0.0124459	0.00787077	0.00746791	0.00102307
B1T	var12	0.0372897	0.0306222	0.00490279	0.0392681	0.0961826	0.0537728	0.0708651	0.0573732	0.0679501
B1T	var14	0.0171858	0.104152	0.0210106	0.0402742	0.251122	0.104942	0.10382	0.0870061	0.0231517
B1T	var31	0.0669923	0.0295713	0.0122807	0.657927	0.250632	3.08964	0.0481053	22.9439	0.0241696
B2	var16	0.01014	0.0110715	0.00256451	0.0356439	0.0341943	0.0089252	0.0646951	0.00608258	0.00186656
B2C	var20	0.0175686	0.0445151	0.00495891	0.01175	0.0880911	0.0196455	0.0237429	0.0437989	0.0070188
B3	var58	0.0213977	0.00901848	0.00493238	0.00695709	0.0286365	0.00272638	0.0070591	0.0128108	0.00309617
B3	var59	0.0169217	0.0127498	0.00711126	0.0090831	0.0266489	0.00643395	0.0238614	0.054098	0.00970148
B3C	var27	0.0111164	0.020668	0.00391449	0.0560128	0.0518699	0.00984864	0.0134985	0.0423099	0.0109353
B4	var39	0.0684313	0.0731803	0.0137655	0.0237094	0.122589	0.0349928	0.0392681	0.0915752	28.0767
C1	var5	0.176507	0.0105853	0.0180257	0.00152974	0.0102311	0.0297947	0.099449	0.00722644	0.0757768
C1	var23	0.0726517	0.0486249	0.0145065	0.0314085	0.174735	0.0477664	0.0511948	0.0723853	0.0867339
C1	var34	0.0222597	0.0329102	0.0078771	0.0929694	0.0771912	0.0748466	0.039835	0.503261	0.012107
C1	var47	0.0163625	0.0213805	0.00638782	0.0371988	0.0731165	0.050887	0.0597855	0.0148031	0.00177747
C1	var51	0.0468853	0.028464	0.00841034	0.0258409	0.104863	0.00903212	0.0159852	0.0387242	0.00605977
C1	var37	0.158859	0.0641067	0.0118163	0.926973	0.24127	0.0471539	9.80434	0.0569137	0.0960227
C1	var43/66	0.0973645	0.180985	0.0453529	7.14929	0.992845	0.158916	0.131246	0.173998	0.0598643
C1	var67	0.0148031	0.036005	0.00501283	0.00399857	0.07874	0.0102818	0.022609	0.015914	8.0191
C1	var68	0.0121285	0.0127774	0.00223508	0.00994027	0.0501412	0.00559262	0.0112256	0.0069708	0.00284144
C1	var62	0.0554734	0.0453592	0.0142879	0.179568	0.128304	0.0720099	0.0677066	0.0790791	0.0346822
C1C	var1	0.0200588	0.0285806	0.0112462	0.00996096	0.0575827	0.0290137	0.0283105	0.0496343	0.00664544
C2	var28	0.0125124	0.0613497	0.010507	0.0433057	0.0593215	0.0500981	0.00716509	0.0108369	0.00901973
E	var4	0.0156875	0.054908	0.0172455	0.0132221	0.0311885	3.42214e-05	0.0134445	0.0462905	1.95797
ND	var21	0.0204021	0.0689006	0.00951857	0.0417292	0.226042	0.0729808	0.0515837	0.0809941	0.033732
ND	var30p	0.0028446	0.000650953	0.0018873	0.00170975	0.00231871	8.01948e-06	0.00369462	0.0020017	0.00351086
ND	var32	0.0690526	3.94887	0.00876543	0.0283128	0.103941	0.0258362	0.00752621	0.0804335	0.0078807
